# Supplementary material for: In Situ Hybridization Strategy Constructs Heterogeneous Interfaces to Form Electronically Modulated MoS2/FeS2 as the Anode for High-Performance Lithium-Ion Storage
Source: Molecules. 2024 Mar 20;29(6):1387. doi: 10.3390/molecules29061387 (PMC10975032; doi:10.3390/molecules29061387)
Supplement: Supplementary file 1 [file molecules-29-01387-s001.zip]

Archive with 1 entries (1 files):
- molecules-2908601-supplementary.pdf
